# Supplementary material for: Mechanical and Thermal Properties of 3D-Printed Continuous Bamboo Fiber-Reinforced PE Composites
Source: Materials (Basel). 2025 Jan 28;18(3):593. doi: 10.3390/ma18030593 (PMC11818552; doi:10.3390/ma18030593)
Supplement: Supplementary file 1 [file materials-18-00593-s001.zip]

Archive with 1 entries (1 files):
- materials-3422901-supplementary.pdf
